# Supplementary material for: FgJhd2 Modulates FgMpf2 Expression via H3K4 Demethylation and Influences Sexual Development in Fusarium graminearum
Source: Environ Microbiol. 2026 Jun 18;28(6):e70354. doi: 10.1111/1462-2920.70354 (PMC13278821; doi:10.1111/1462-2920.70354)
Supplement: Supplementary file 2 — Table S1: Expression profiling and differential expression analysis of 120 candidate genes. [file EMI-28-e70354-s002.xlsx]

## Sheet: UP-Domain
gene id	WT	KO	EXP	log2FoldChange	CMC	hy24h	w72h	sex6d	P1	P2	P3	P4	P5	P6	P7	P8	anno
FGSG_05866	0.8454	10.3217	up	3.62434	67.96	12.54	2.9	33.74	25.06	45.05	25.42	24.86	12.83	13.59	12.02	16.34	serine threonine protein kinase
FGSG_13123	1.02222	12.4564	up	3.61561	27.65	1.81	26.27	42.25	10.34	24.08	11.26	12.3	14.11	13.24	22.89	19.78	finger protein azf1
FGSG_10923	9.03141	74.6961	up	3.04942	3.76	2.81	2.35	1.08	51.03	36.67	12.84	4.26	4.94	2.76	2.69	7.78	phospholipid-translocating atpase
FGSG_09896	188.588	1218.73	up	2.69209	139.92	67.69	84.17	497.09	134.57	329.61	605.22	388.96	416.77	315.88	331.29	355.82	isocitrate lyase
FGSG_08570	4.7852	27.5913	up	2.52751	5.31	157.1	2.72	2.58	7.33	7.92	6.19	5.39	4.5	2.6	2.54	5.5	parasitic phase-specific protein psp-1 protein
FGSG_11826	6.98249	38.222	up	2.45443	20.03	4.65	3.1	50.91	70.66	82.49	61.45	60.51	70.23	56.08	63.92	114.02	forkhead box protein o4
FGSG_12036	4.03282	20.4644	up	2.34519	29.14	71.35	10.64	24.35	17.64	37.68	25.28	24.39	17.74	12.6	11.67	23.23	fun12-general translation factor eif2
FGSG_02869	8.80221	43.6337	up	2.31019	13.87	1.38	3.52	4.68	143.05	118.19	31.2	18.22	12.18	6.83	9.92	16.95	multidrug resistant protein
FGSG_07204	6.40639	31.3077	up	2.2907	375.74	16.93	39.59	11.59	22.28	40.32	25.09	16.69	10.23	9.15	7.58	15.76	amino-terminal amidase
FGSG_07892	24.4311	101.522	up	2.05516	80.7	8.89	15.78	81.87	44.8	32.97	45.93	44.51	39.17	30.79	43.19	38.49	endoglucanase i precursor
FGSG_05506	9.78752	40.5928	up	2.05208	19.71	22.55	40.78	33.78	16.03	15.85	19.49	21.48	35.1	39.68	43.17	37.69	mitochondrial metal transporter 2
FGSG_10169	49.769	205.404	up	2.04524	116.82	76.84	35.97	30.82	50.54	50.15	52.53	33.64	40.61	61.67	57.14	50.73	bsc1
FGSG_02698	86.9508	342.885	up	1.97951	398.83	20.33	165.7	305.06	296.6	257.32	447.83	344.14	310.63	323.58	289.73	184.01	pyruvyl transferase 1
FGSG_13039	8.69962	33.1878	up	1.93313	31.73	14.03	19.09	19.63	16.38	20.46	19.54	19.07	23.6	30.54	41.29	22.87	related to pet127
FGSG_10881	267.977	993.992	up	1.89111	667.5	526.58	449.67	851.01	733.54	749.97	1075.9	1045.67	1079.12	1362.33	1249.49	641.06	cytochrome c
FGSG_01462	33.8191	116.94	up	1.79011	190.44	119.36	28	124.67	57.32	53.59	57.07	80.98	90.9	78.98	67.74	55.41	pyridoxamine phosphate oxidase family protein
FGSG_04923	19.4598	66.2412	up	1.76732	198.61	182.7	67.41	48.43	86.83	125.89	65.6	52.59	32.34	22.01	12.49	18.9	g-protein coupled receptor protein
FGSG_06508	111.642	357.02	up	1.67714	36.96	55.72	8.9	962.57	73.36	151.52	354.73	378.45	376.77	389.07	474.93	69.86	aat family amino acid transporter
FGSG_05203	27.7121	86.9354	up	1.64925	3.57	0.84	1.25	162.84	2.46	2.16	4.67	12.93	37.95	107.99	135.72	168.94	meiotic coiled-coil protein 2
FGSG_08435	184.608	575.338	up	1.63995	67.56	19.86	205.45	346.53	604.31	848.32	1100.19	682.72	714.73	656.83	631.81	539.08	2-nitropropane dioxygenase
FGSG_01526	46.6104	142.76	up	1.61488	95.66	22.42	77.38	95.65	151.57	165.57	152.47	101.86	130.22	118.2	139.62	130.7	lipid transporter
FGSG_12676	10.0989	30.1812	up	1.58073	77.3	46.77	104.4	63.7	65.43	60.87	72.18	61.07	32.21	33.1	30.22	34.38	e3 ubiquitin-protein ligase arih1l
FGSG_04350	64.2119	190.059	up	1.56551	69.03	125.21	49.15	86.86	45.21	49.44	82.8	82.7	84.83	94.49	122.54	58.22	atp-dependent rna helicase has1
FGSG_01296	3.83812	11.3378	up	1.56496	2	4.05	1.95	3.76	2.37	2.88	2.61	1.97	1.8	2.96	2.95	5.99	acetate kinase
FGSG_01877	193.305	541.196	up	1.48532	1440.17	17.54	38.23	991.89	421.17	739.97	832.06	628.22	570.01	556.94	372.58	624.77	zinc finger protein plag1
FGSG_07539	37.0159	102.196	up	1.46508	14.66	18.68	20.51	112.4	56.3	77.25	79.97	58.37	62.74	82.29	67.46	65.17	fat1-very long-chain fatty acyl- synthetase
FGSG_01128	30.2744	81.4538	up	1.42779	75.7	71.22	39.18	40.41	27.92	33.77	49.34	51.4	60.61	67.49	93.86	29.95	puf6 member of the puf protein family
FGSG_01349	140.695	368.65	up	1.38968	51.05	50.53	44.47	68.72	322.99	266.47	237.86	134.98	120.91	135.09	105.71	166.52	diacylglycerol o-acyltransferase 2a
FGSG_11856	8.98297	23.3439	up	1.37796	23.3	50.17	9.99	15.9	19.41	21.44	19.33	16.63	19.72	22.77	28.07	30.64	dna excision repair protein ercc-5
FGSG_04287	15.293	39.2844	up	1.36102	37.77	45.58	28.8	83.26	64.16	42.9	54.3	64.24	71.16	65.56	118.37	70.61	3-phosphoshikimate 1-carboxyvinyltransferase
FGSG_06821	38.9388	99.3352	up	1.35093	34.64	83.44	25.13	26.89	25.39	27.87	42.94	50.81	63.22	67.63	87.47	36.79	ribosome biogenesis protein ytm-1
FGSG_05174	18.6563	47.5609	up	1.35008	0	0	0	0	0	0	0	0	0	0	0	0	ribonucleoside-diphosphate reductase large chain
FGSG_08741	8.80014	22.4114	up	1.34882	53.63	0.84	10.47	5.66	10.5	7.83	5.65	6.31	5.6	6.83	7.35	9.9	methyltransferase type partial
FGSG_06011	19.4378	47.8579	up	1.29927	29.79	174.35	46.6	24.41	13.23	17.79	29.7	30.59	31.52	43.49	42.52	29.06	diphthamide biosynthesis protein 3
FGSG_00404	11.7123	28.2143	up	1.26848	16.92	8.01	7.93	182.57	80.22	62.25	132.85	118.27	82.51	56.16	152.06	18.51	acetate regulatory dna binding protein
FGSG_01564	27.3644	65.5408	up	1.26027	47.9	13.02	16.6	11.24	15.6	23.84	25.26	19.36	13.08	12.94	13.65	14.85	zfr1 regulator of fumonisin biosynthesis
FGSG_10896	9.72252	23.2724	up	1.25909	10.74	16.4	13.96	12.19	11.56	16.01	22.34	24.04	29.13	37.11	41.5	14.82	atp-dependent rrna helicase spb4
FGSG_07368	32.8973	78.143	up	1.2483	31.43	9.43	18.67	45.3	37.25	36.38	87.31	70.92	44.08	46.15	42.29	40.14	nitrate assimilation regulatory protein nira
FGSG_10359	65.0314	154.177	up	1.24543	10.68	60.45	4.22	21.56	19.52	45.98	10.13	13.88	29.4	27.04	49.34	264.7	methyltransferase
FGSG_03248	51.8978	110.824	up	1.09453	1260.53	0.9	33	107.24	60.2	214.51	173.1	95.79	158.29	148.32	182.03	99.55	aquaglyceroporin like other eukaryote
FGSG_05284	16.9348	35.9045	up	1.08303	14.06	5.51	36.75	5.1	7.58	8.94	5.67	4.36	4.79	3.65	6.31	10.02	3-hydroxyisobutyrate dehydrogenase
FGSG_07428	81.5303	171.53	up	1.07295	147.12	516.38	221.17	68.36	148.03	143.86	210.43	168.2	254.66	328.75	365.65	210.86	actin filament-binding protein
FGSG_03346	53.0179	110.673	up	1.06172	0.8	0.33	19.81	17.24	36.68	15.23	8.52	7.24	13.94	21.24	21.53	40.68	general amidase
FGSG_11912	61.0539	127.2	up	1.05896	26.36	0.68	5.71	96.43	275.43	201.76	120.55	136.48	191.74	208.94	88.43	131.82	mitochondrial integral membrane protein
FGSG_05743	22.0543	44.9477	up	1.02634	33.33	31.88	9.66	10.07	25.38	37.14	28	15.5	14.6	11	17.83	18.93	alpha beta hydrolase
FGSG_08622	4.98336	10.0332	up	1.00975	14.19	19.5	22.87	10.33	28.68	23.92	7.35	6.32	7.92	9.36	11.31	16.36	2-oxoisovalerate dehydrogenase e1 beta subunit
	Candidate genes were prioritized based on differential expression patterns, developmental-stage-specific expression profiles, and predicted functional annotations.​ First, genes with log2FoldChange values greater than 3 in the Fgjhd2mutant were selected for further analysis, including FGSG_05866, FGSG_13123, and FGSG_10923. Among them, FGSG_13123 exhibited low expression during asexual developmen…

## Sheet: UP-None
gene id	WT	KO	EXP	log2FoldChange	CMC	hy24h	w72h	sex6d	P1	P2	P3	P4	P5	P6	P7	P8	anno
FGSG_01507	24.1963	430.817	up	4.15497	371.6	25.57	17.92	323.81	132.01	200.07	205.49	195.48	274.68	320.01	272.69	301.97	uncharacterized protein
FGSG_08139	0.923596	15.6275	up	4.08134	8.81	0.05	0.12	24.8	43.78	59.43	31.17	25.82	27.39	20.46	17.15	13.02	uncharacterized protein
FGSG_11477	1.49303	18.3624	up	3.62557	21.64	0	0	12.69	10.89	7.75	14.91	13.96	4.36	2.02	2.86	3.16	unknown
FGSG_04460	16.526	117.921	up	2.83671	144.59	80.07	46.71	53.95	25.36	43.98	47.37	35.57	63.5	48.73	34.93	91.3	uncharacterized protein
FGSG_02464	147.731	1004.99	up	2.76622	399.79	1.57	25.2	438.36	63.83	174.59	480.61	366.4	213	177.23	131.77	58.05	unknown
FGSG_11244	1.75417	11.0385	up	2.65365	35.2	1.4	20.56	2.31	1.3	3.73	1.84	1.32	1.21	1.62	2.09	3.88	unknown
FGSG_09441	4.82743	27.927	up	2.53209	14.08	4.61	3.06	17.59	9.05	14.68	15.52	18.05	14.17	11.41	12.7	13.54	unknown
FGSG_10162	14.3915	72.4265	up	2.33174	85.22	2.15	7.97	12.45	34.59	56.65	28.51	23.04	16.13	17.7	11.2	25.19	uncharacterized protein
FGSG_06251	37.2807	180.88	up	2.27848	9.16	1121.07	17.26	17.24	6.48	5.66	6.43	5.94	9.26	9.37	16	23.29	unknown
FGSG_13710	18.942	91.9005	up	2.27834	131.05	22.41	29.48	186.43	65.68	88.99	74.82	82.18	114.14	105.83	93.95	86.84	uncharacterized protein
FGSG_11739	0.800047	3.84242	up	2.25648	9.19	1.76	2.99	0.98	1.79	2.85	5.06	1.7	2.89	2.59	1.48	3.38	unknown
FGSG_07130	70.3659	311.686	up	2.14733	339.69	507.83	47.75	3973.14	1472.42	1054.04	1268.25	1522.73	808.21	616.94	765.59	399.84	unknown
FGSG_02088	7.11487	31.2391	up	2.13412	15.65	14.04	15.98	9.26	5.46	3	2.35	2.36	4.61	6.06	5.6	6.07	uncharacterized protein
FGSG_06192	8.45567	36.7205	up	2.11865	20.56	0.8	0.62	11.22	34.84	65.13	27.27	24.92	27.92	23.56	13.94	23.45	unknown
FGSG_06741	5.18331	22.3099	up	2.10752	112.3	14.23	18.83	148.18	19.62	39.78	45.5	49.6	72.8	50.56	57.9	30.42	uncharacterized protein
FGSG_00701	45.2556	194.293	up	2.10226	7.08	2.49	2.88	18.01	3.29	29.8	30.79	27	41	33.38	38.51	152.76	unknown
FGSG_07027	9.83609	40.6576	up	2.04851	220.23	396.88	7.45	6.89	24.93	53.68	28.05	15.18	16.49	13.56	10.01	31.29	unknown
FGSG_12706	67.5845	277.387	up	2.03742	275.35	203.5	338.85	91.61	139.91	164.97	138.3	157.97	177.15	134.47	159.06	159.02	unknown
FGSG_08279	6.08203	24.713	up	2.02168	1.63	0	0.49	3.81	12.67	25.88	31.05	22.72	10.57	7.18	9.82	24.53	unknown
FGSG_10848	30.9286	114.911	up	1.89367	44.42	41.75	61.33	40.08	68.63	77.65	52.91	28.17	35.98	36.3	28.09	45.2	uncharacterized protein
FGSG_08031	5.34199	19.6614	up	1.88024	58.57	25.01	30.15	10.76	3.74	10.32	10.76	11.56	11.3	6	9.63	3.49	uncharacterized protein
FGSG_04244	193.654	703.631	up	1.86139	83.28	0.66	1.58	141.28	422.23	322.45	410.49	208.05	167.88	141.73	133.74	101.65	uncharacterized protein
FGSG_10168	16.9619	58.574	up	1.78804	77.35	23.08	5.59	26.74	24.7	31.93	37.05	31.19	31.13	29.92	27.52	29.74	unknown
FGSG_09814	91.2656	290.995	up	1.67287	11.08	7.97	4.47	88.43	334.41	143.24	64.22	42.19	50.45	65.43	102.05	98.66	unknown
FGSG_06398	49.5599	157.676	up	1.66983	54.07	0.54	15	44.7	16.6	33.07	49.39	53.38	104.02	99	110.65	53.58	unknown
FGSG_12022	15.2073	46.3252	up	1.60891	69.63	25.19	93.24	21.08	27.81	38.45	28.99	25.93	32.58	21.12	18.58	30.97	unknown
FGSG_07913	64.5223	193.965	up	1.58786	467.89	93.34	44.82	142.22	43.69	90.13	124.17	108.66	62.12	61.56	78.07	36.56	unknown
FGSG_02926	21.9721	64.5747	up	1.55487	39.76	112.95	57.56	228.36	30.64	64.14	48.68	54.41	55.37	72.72	46.51	82.72	unknown
FGSG_06879	85.0039	248.855	up	1.5498	23.39	0.66	0.98	63.35	183.33	153.67	150.57	87.68	64.59	58.76	49.81	54.71	unknown
FGSG_09560	14.5672	42.5818	up	1.54771	260.99	24.1	127.95	67.66	42.06	60.39	105.08	87	61.88	81.65	58.08	51.33	uncharacterized protein
FGSG_02077	305.733	887.535	up	1.53755	10841	161.74	2930.26	479.46	993.32	2864.83	1292.37	678	620.23	513.91	461.82	293.67	unknown
FGSG_00723	13.7971	39.9001	up	1.53201	31.06	13.98	15.59	26.77	8.82	19.27	12.1	8.55	10.2	14.2	16.04	27.43	unknown
FGSG_08437	24.943	71.2203	up	1.51355	418.54	0.44	75.59	50.16	85.33	145.9	58.11	32.5	35.12	58.49	62.25	83.15	unknown
FGSG_06965	13.104	36.1532	up	1.4645	29.92	78.97	28.82	18.34	15.14	20.67	13.59	12.67	15.04	17.6	21.16	27.75	unknown
FGSG_05995	6.55172	17.985	up	1.45842	52.68	56.19	15.24	27.38	16.11	51.32	29.46	29.56	23.49	20.65	28.52	42.52	unknown
FGSG_03236	75.7147	197.893	up	1.38618	111.78	0.25	0.24	158.89	93.19	210.23	195.47	108.95	81.26	58.17	77.85	47.43	unknown
FGSG_08633	24.7254	64.207	up	1.37711	4.45	7	25.59	8.1	18.15	27.09	22.26	12.5	14.76	11.2	8.54	23.07	unknown
FGSG_06302	38.9385	99.6115	up	1.3558	76.99	23.7	96.95	53.47	88.07	74.35	72.74	74.77	56.2	39.02	40.18	55.2	unknown
FGSG_10165	21.6743	53.2057	up	1.2949	30.04	6.09	0.78	32.02	37.45	31.41	23.93	18.22	13.19	28.19	31.12	38.51	unknown
FGSG_01679	7.35531	17.8618	up	1.28075	128.92	0.1	36.9	30.46	24.61	39.96	27.57	32.91	34.51	33.39	34.19	35.1	unknown
FGSG_13583	11.2707	26.5826	up	1.238	8.74	1.38	0.66	72.44	65.66	49.48	49.03	31.39	29.57	25.82	15.81	14.92	unknown
FGSG_02895	21.2904	50.0128	up	1.23224	1.59	0.36	4.43	353.37	139.88	317.74	338.69	309.89	277	246.03	245.24	245.17	uncharacterized protein
FGSG_08812	9.65094	22.665	up	1.23183	21.68	9.93	14.96	24.34	8.2	11.06	16.8	14.97	17.45	26.12	33.73	25.27	unknown
FGSG_03522	12.736	29.1716	up	1.19605	32.91	2.35	2.05	25.5	3.85	7.16	7.37	9.46	10.63	6.04	13.67	4.38	unknown
FGSG_06333	70.9379	160.781	up	1.18023	88.89	48.13	69.37	176.4	114.64	99.36	119.93	131.97	106.58	127.71	154.53	97.15	unknown
FGSG_07005	31.5361	70.6986	up	1.16451	143.42	12.26	18.08	78.2	97.7	108.94	108.91	100.69	89.61	79.65	74.17	64.13	unknown
FGSG_11063	87.772	190.271	up	1.11634	742.76	663.33	932.72	419.94	547.68	407.13	565.61	536.65	597.9	599.47	651.64	584.36	unknown
FGSG_04219	4.36833	9.31772	up	1.09314	20.83	13.57	17.62	5.94	5.33	7.62	7.84	8.31	10.96	9.21	12.7	10.61	unknown
FGSG_09986	15.515	32.7859	up	1.0797	23.62	19.29	14.19	64.67	12.29	17.42	47.87	55.88	32.5	40.58	59.48	44.66	unknown
FGSG_07910	39.1946	80.2595	up	1.03333	34.1	1.67	16.22	19.57	15.07	15.82	24.05	21.88	29.37	16.76	21.3	20.85	unknown
FGSG_09203	11.5932	23.2334	up	1.0027	111.68	14.13	30.07	35.15	15.97	40.87	24.05	28.85	28.29	25.25	24.62	21.69	uncharacterized protein
	Candidate genes were prioritized based on differential expression patterns, developmental-stage-specific expression profiles, and predicted functional annotations.​ First, genes with log2FoldChange values greater than 3 in the Fgjhd2mutant were selected for further analysis, including FGSG_01507, FGSG_08139, and FGSG_11477. Among them, FGSG_08139 and FGSG_11477 exhibited relatively low expression…

## Sheet: Down-Domain
gene id	WT	KO	EXP	log2FoldChange	CMC	hy24h	w72h	sex6d	P1	P2	P3	P4	P5	P6	P7	P8	anno
FGSG_09329	350.596	11.5698	down	-4.92148	0.27	0.4	6.76	279.91	23.03	10.52	23.11	9.45	64.12	257.29	407.63	167.54	atpase
FGSG_00773	8.63322	1.23192	down	-2.78443	0	1073.26	6.26	12.46	0.66	0.2	0.45	0.82	2.23	8.34	14.33	23.42	ctr copper transporter
FGSG_08596	22.9856	4.78807	down	-2.2611	8.8	5.76	9.21	22.22	2.84	6.1	12.81	16.25	33.75	42.45	37.36	28.06	nad-dependent aldehyde dehydrogenase
FGSG_04179	272.773	57.8481	down	-2.23665	22.91	13.92	25.21	112.11	8.44	17.46	15.34	38.16	70.24	87.04	103.34	139.39	rna-directed rna polymerase
FGSG_02051	121.356	30.4685	down	-1.99293	9.58	2909.02	62.92	93.15	27.63	42.21	76.56	108.92	103.1	92.41	85.97	87.5	fe-mn family superoxide dismutase
FGSG_08889	29.9246	9.54066	down	-1.64819	7.58	10.57	8.06	20.29	4.98	4.53	4.57	7.65	14.06	17.14	19.21	23.26	ap endonuclease 2
FGSG_02454	76.9937	26.3023	down	-1.54869	19.07	14.25	13.82	18.29	22.62	21.93	16.53	21.01	24	18.44	21.64	32.92	thiamine pyrophosphokinase
FGSG_06974	22.4634	7.87672	down	-1.51602	13.19	569.37	29.16	21.92	4.89	8.16	7.2	11.02	13.43	21.19	27.36	31.83	trna 2`-phosphotransferase
FGSG_06266	22.0075	7.86799	down	-1.48306	46.47	53.65	76.43	26.3	19.73	20.85	19.23	29.72	24.67	26.58	27.21	41.15	peptidylprolyl isomerase
FGSG_08780	172.269	64.6428	down	-1.41341	155.28	26.05	476.15	98.15	336.13	221.31	139.62	147.45	161.02	126.55	118.6	225.74	carboxymethylenebutenolidase
FGSG_04065	7.52735	2.92729	down	-1.36203	1.65	0.63	7.51	4.9	14.66	23.7	6.51	2.83	2.46	4.83	5.24	8.4	transketolase
FGSG_08958	14.0932	6.05026	down	-1.2206	4.07	0.17	49.99	15.45	18.36	33.1	22.19	20.84	29.13	23.56	26.35	38.63	zinc finger protein
FGSG_00173	21.3105	9.16342	down	-1.21744	18.5	7.96	70.43	4.6	4.58	4.67	3.93	8.89	5.31	8.46	6.93	7.03	glycosyl hydrolase family 16
FGSG_05128	60.4857	26.642	down	-1.18194	40.88	13.37	184.51	17.3	112.39	119	155.11	49.49	36.12	38.43	52.18	49.19	dihydrodipicolinate synthase
FGSG_09518	14.093	6.22937	down	-1.17547	9.17	13.11	21.98	5.71	4.35	3.7	5.22	6.55	7.14	6.54	9.67	12.73	dash complex subunit duo1
FGSG_07849	21.1113	9.38381	down	-1.1681	14.18	20.37	19.27	16.02	5.14	5.13	3.54	6.78	9.03	13.64	19.19	25.43	wd repeat-containing protein
FGSG_05130	48.6003	21.6541	down	-1.16511	10.03	7.65	84.69	6.94	76.44	101.35	82.97	20.59	13.17	11.99	12.75	30.47	d-galacturonic acid reductase
FGSG_05207	14.3411	6.57175	down	-1.12361	20.96	11.42	30.52	45.52	9.73	20.12	9.37	11.35	12.02	30.85	35.42	51.61	uba domain-containing protein 14
FGSG_01962	60.1382	27.8958	down	-1.10771	86.34	185.21	325.82	52.48	39.04	69.48	34.49	35.55	29.27	46.23	72.77	108.92	argininosuccinate synthase
FGSG_08578	37.2453	18.3018	down	-1.02544	13.2	35.08	26.07	30.23	14.64	13.15	11.28	14.17	18.74	39.49	48.29	50.31	3 exoribonuclease family protein
FGSG_00831	35.2683	17.3847	down	-1.02069	141.88	47.65	86.22	118.36	10.19	21.83	20.8	21.6	31.05	105.62	153.07	206.55	mechanosensitive ion channel
	Candidate genes were prioritized based on differential expression patterns, developmental-stage-specific expression profiles, and predicted functional annotations. First, differentially expressed genes with log2FoldChange values greater than 2 were selected for further analysis, resulting in the identification of FGSG_09329, FGSG_00773, FGSG_08596, and FGSG_04179. Functional domain analysis sugge…

## Sheet: Down-None
gene id	WT	KO	EXP	log2FoldChange	CMC	hy24h	w72h	sex6d	P1	P2	P3	P4	P5	P6	P7	P8	anno
FGSG_02085	1042.3	40.5716	down	-4.68264	1.14	0	0	3912.35	1.95	11.9	136.48	1111.67	3690.58	3488.52	2352.83	2042.68	unknown
FGSG_08974	43.5661	10.6926	down	-2.01897	1.11	1.95	3.34	9.45	0.1	0.62	0.81	4.14	10.2	10.49	8.48	6.21	unknown
	Under these selection criteria, only two genes met the requirements; therefore, we selected these two genes for subsequent functional analysis.
